# Supplementary material for: The response of culturally important plants to experimental warming and clipping in Pakistan Himalayas
Source: PLoS One. 2021 May 6;16(5):e0237893. doi: 10.1371/journal.pone.0237893 (PMC8101745; doi:10.1371/journal.pone.0237893)
Supplement: S5 Table — (XLSX) [file pone.0237893.s008.xlsx]

## Sheet: percenatge cover and biomass R
plant_ID	Site	Control_PC	WPC	CLPC	CONTROL_BM	WBM	CLBM	WxClPC	WxClBM
PA	M1	15	40	5	15	21	3.2	5	6.2		control PC= percentage ocver	percentage cover
PA	M2	25	45	0	16.2	20.9	6.5	20	6.8		WPC	warming percentage cover
PA	M3	10	35	0	12.9	22.7	7.7	10	9.2		CLPC	clipping percentage cover
PA	M4	10	20	10	5.3	16	7.4	0	13		WBM	warming biomass
PA	M5	15	20	5	10	19.2	9.3	-5	10.3		CLBM	clipping biomass
AS	M1	5	15	5	5.8	21	0.5	14	12.9		WxCLPC	warmingxclipping percenatge cover(interaction treatment)
AS	M2	13	35	10	1	0	3	10	9.6		WxCLBM	warmingxclipping biomass(interaction treatment)
AS	M3	10	15	5	6	10.1	2.5	0	4
AS	M4	20	25	10	4	13	2.5	10	8.7
AS	M5	15	30	10	5	6	4.9	0	0
PT	M1	13	15	8	7.5	11.5	0.6	7	2.4
PT	M2	10	15	-5	6.5	16	4.9	-5	8
PT	M3	35	45	25	5.5	4	5.1	25	3.6
PT	M4	15	15	15	2.4	3.9	5.8	-5	9.7
PT	M5	10	0	-5	1	0	1.2	0	0
AR	M1	5	25	0	12.3	16	6.8	10	10.9
AR	M2	10	35	15	10	14	14.5	10	8.1
AR	M3	20	50	25	13	25	8.5	20	6.4
AR	M4	5	20	20	12.5	18.4	18.8	0	0
AR	M5	35	55	-5	1	0	0	-10	0
PC	M1	15	15	5	13	21.1	1.3	5	6.3
PC	M2	5	5	0	1	0	0	-10	0
PC	M3	10	25	5	6.3	10.1	4.9	5	1.3
PC	M4	5	5	10	1	13	0	-10	0
PC	M5	5	15	20	1	6	0	-10	0
SG	M1	15	25	25	2.5	3	2.3	15	2.7
SG	M2	15	30	15	3	1	2.2	19	1.2
SG	M3	5	0	-5	2.5	2.5	3.9	-10	0
SG	M4	5	0	-5	3	1.5	1.2	-10	1.2
SG	M5	5	0	-5	3	2	3.5	-10	0
HT	M1	5	0	-5	1	0	2	5	0
HT	M2	5	20	5	7.3	12.6	0	-5	0
HT	M3	10	0	-5	1	0	0.7	10	0
HT	M4	15	15	0	7	15	3	-10	3.6
HT	M5	5	0	-5	1	0	0	-10	0
SW	M1	10	15	10	2.5	4.2	1.4	-5	3.7
SW	M2	5	0	10	1	0	0	-5	3
SW	M3	35	65	5	3.5	11	1.3	0	0
SW	M4	5	15	-5	1	0	0	-10	0
SW	M5	10	0	-5	1	0	0	-10	0
FR	M1	15	25	10	2.3	5.1	3.7	7	3.7
FR	M2	10	25	15	5	7.9	0	0	1.2
FR	M3	15	15	0	1	0	0	-10	0
FR	M4	10	15	0	1	0	0	-10	0
FR	M5	10	15	0	1	0	0	-10	0
OX	M1	15	35	0	3.1	3.1	3.5	0	1.2
OX	M2	10	30	10	1	0	0	0	0
OX	M3	5	0	-5	1	0	0	-10	0
OX	M4	5	0	-5	1	3.4	3.3	-10	0
OX	M5	25	35	15	7.3	7.5	0	-10	0
PM	M1	5	5	0	1	2.5	0	-10	0
PM	M2	5	5	0	1	0	0	-10	0
PM	M3	5	5	0	1	3	0	-10	0
PM	M4	5	5	0	1	0	0.9	-10	0
PM	M5	15	35	25	3.9	4.5	3	15	3.5
CD	M1	5	30	5	5.2	12.5	3.7	-5	12
CD	M2	5	0	-5	1	0	0	-10	14.3
CD	M3	10	25	15	5.5	11	0	10	0
CD	M4	5	0	-5	1	0	0	-10	0
CD	M5	5	0	-5	1	0	0	-10	0
MC	M1	5	15	5	2.7	3.5	2.3	10	0
MC	M2	5	5	10	1	3.5	0.5	-10	0.2
MC	M3	10	0	-5	1	2.4	1.4	-10	0
MC	M4	5	5	-5	1	1.6	0.6	-10	0
MC	M5	5	0	-5	1	0	0	-10	0
BS	M1	5	10	5	6	10.8	3.9	-5	0
BS	M2	15	5	5	5.5	7.7	1.7	0	4.9
BS	M3	35	15	20	6	11.5	0.3	-10	2.1
BS	M4	5	5	-5	1	0.5	0	-10	0
BS	M5	15	5	10	1	1	0	-10	0
TM	M1	10	8	8	1	0	0	-3	0
TM	M2	5	0	-5	1	0	0	-10	0
TM	M3	20	15	6	1.8	1.9	0	10	0
TM	M4	14	19	10	3	0	1.8	4	3.9
TM	M5	5	5	-5	1	0	0	-10	7.4
PH	M1	5	15	5	1	0	0	-4	0
PH	M2	10	17	5	1	0	0	-10	0
PH	M3	5	5	-5	1	0	0	-10	0
PH	M4	5	5	-5	12.3	0	0	-10	0
PH	M5	5	5	-5	24.3	33	21.2	-10	14
CP	M1	10	25	10	3.5	5.1	2.7	5	3.6
CP	M2	10	18	5	2	2	1.2	-10	2.1
CP	M3	5	0	-5	2.3	4.3	0	-10	0
CP	M4	5	0	-5	3.1	2.9	0	-10	1.2
CP	M5	5	0	-5	1	0	0	-10	0

## Sheet: percenatage cover
	2016			2018			2016			2018			2016			2018			2016			2018			2016			2018
species	OTC1	OTC2	control	OTC1	OTC	control	OTC1	OTC	control	OTC1	OTC	control	OTC1	OTC	control	OTC1	OTC	control	OTC1	OTC1	control	OTC	OTC	control	OTC	OTC	control	OTC	OTC	control
Artrp	15	5	5	20	13	5	16	10	7	25	20	10	30	20	15	50	15	20	5	15	10	13	10	7	45	26	10	55	35	13
Poal	10	7	15	25	25	25	15	45	20	55	55	30	35	20	30	65	45	20	5	10	0	40	25	10	15	0	10	25	20	25
Oxyglb	10	16	5	35	30	15	15	5	0	36	15	10	0	0	0	0	0	0	0	0	0	0	0	0	20	0	25	50	15	25
Plama	0	0	0	0	0	0	0	0	0	0	0	0	0	0	0	0	0	0	0	0	0	0	0	0	15	10	5	35	25	15
Tamoff	0	0	11	8	7	10	0	0	0	0	0	0	16	30	15	15	33	20	13	16	15	19	23	14	0	0	0	0	0	0
Compul	10	5	8	16	15	10	5	0	8	10	0	18	0	0	0	0	0	0	0	0	0	0	0	0	0	0	0	0	0	0
Potmul	13	10	15	15	17	20	0	15	20	15	20	10	20	50	40	35	75	35	20	20	10	35	25	5	0	0	5	0	10	10
Cardiv	10	40	5	30	50	5	0	0	0	0	0	0	7	8	15	25	20	17	0	0	0	0	0	0	0	0	0	0	0	0
Astpen	20	5	0	65	35	7	13	13	3	35	20	13	0	0	5	0	10	10	20	10	10	40	20	20	15	0	0	30	10	5
Silgon	10	20	10	25	25	12	16	17	0	30	29	0	0	0	0	0	0	0	0	0	0	0	0	0	0	0	0	0	0	0
Smlba	5	0	10	10	15	10	0	0	0	0	0	0	30	24	0	65	53	10	0	0	0	0	0	0	0	0	0	0	0	0
Pedcas	5	0	10	15	15	15	0	0	0	0	0	0	5	5	10	25	15	5	0	0	0	0	0	0	0	0	0	0	0	0
Hedtib	0	0	0	0	0	0	0	0	0	20	10	5	0	0	0	0	5	10	0	10	0	15	20	15	0	0	0	0	0	0
Saxfrg	13	10	0	34	27	15	15	5	15	25	10	9	0	0	0	0	0	0	0	0	0	0	0	0	0	0	0	0	0	0
Primac	35	20	0	55	25	5	0	0	0	0	0	0	0	0	0	0	0	0	0	0	0	0	0	0	0	0	0	0	0	0
Pegham	0	0	0	0	0	0	0	0	0	0	0	0	0	0	0	0	0	0	0	0	0	0	0	0	15	0	10	17	0	15
Bistor	18	24	7	17	26	13	0	0	0	0	0	0	0	0	0	0	0	0	0	0	0	0	0	0	0

## Sheet: Sheet6
COMASTOMA	TREATMENT	2016	2017	2018	net increase	effect
	OTC1	40	45	56	16	31
	OTC2	25	10	15	-10	5
	CONTROL	28	16	13	-15	-15
	cn unfenced	grazed	0	0	3	3
COMASTOMA M2					0
	OTC1	5	10	10	5	8
	OTC2	0	0	0	0	3
	CONTROL	8	10	5	-3	-1
	unfenced	17	0	0	-2	-2
COMASTOMA M3					0	0
	OTC1	0	0	0	0	0
	OTC2	0	0	0	0	0
	CONTROL	0	0	0	0	0
COMASTOMA M4					0	0
	OTC1	0	0	0	0	0
	OTC2	0	0	0	0	0
	CONTROL	0	0	0	0	0
COMASTOMA M5					0	0
	OTC1	0	0	0	0	0
	OTC2	0	0	0	0	0
	CONTROL	0	0	0	0	0
Artemisia santinofoliaM1					0	0
	OTC1	0	0	0	0	0
	OTC2	0	0	0	0	0
	CONTROL	0	0	0	0	0
Artemisia santinofolia M2					0	0
	OTC1	0	0	0	0	0
	OTC2	0	0	0	0	0
	CONTROL	0	0	0	0	0
Artemisia santinofolia M3					0	0
	OTC1	0	0	0	0	0
	OTC2	0	0	0	0	0
	CONTROL	0	0	0	0	0
Artemisia santinofolia M4					0	0
	OTC1	0	0	0	0	0
	OTC2	0	0	0	0	0
	CONTROL	0	0	0	0	0
Artemisia santinofolia M5					0	-10
	OTC1	45	50	55	10	1
	OTC2	26	35	35	9	13
	CONTROL	14	8	10	-4	1
	unfenced	5	0	0	-5	-5
Asteragulus penduncularis M1					0	-20
	OTC1	20	35	40	20	1
	OTC2	5	15	24	19	15
	CONTROL	3	5	7	4	-1
	unfencede	3	1	8	5	5
Asteragulus penduncularis M2					0	-18
	OTC1	17	20	35	18	11
	OTC2	13	15	20	7	20
	CONTROL	13	5	0	-13	-11
		5	0	3	-2	-2
Asteragulus penduncularis M3					0	0
	OTC1	0	0	0	0	-10
	OTC2	0	7	10	10	5
	CONTROL	5	10	10	5	16
		11	3	0	-11	-11
Asteragulus penduncularis M4					0	-20
	OTC1	20	35	40	20	10
	OTC2	10	20	20	10	0
	CONTROL	10	15	20	10	15
	control	5	3	0	-5	-5
Asteragulus penduncularis M5					0	-15
	OTC1	15	25	30	15	5
	OTC2	0	5	10	10	5
	CONTROL	0	5	5	5	10
	control	5	5	0	-5	-5
Artemisia Rupestris M1					0	-20
	OTC1	5	15	25	20	5
	OTC2	5	10	20	15	10
	CONTROL	0	10	5	5	0
		5	5	10	5	5
Artemisia Rupestris M2					0	-20
	OTC1	15	20	35	20	10
	OTC2	10	20	20	10	5
	CONTROL	5	10	10	5	3
	cn unfenced	5	4	7	2	2
Artemisia Rupestris M3					0	-20
	OTC1	30	40	50	20	10
	OTC2	20	25	30	10	5
	CONTROL	15	15	20	5	4
	cn unfenced	5	0	6	1	1
Artemisia Rupestris M4					0	-8
	OTC1	5	10	13	8	13
	OTC2	15	10	10	-5	-2
	CONTROL	10	5	7	-3	3
	cn unfenced	6	5	0	-6	-6
Artemisia Rupestris M5					0	0
	OTC1	0	0	0	0	0
	OTC2	0	0	0	0	0
	CONTROL	0	0	0	0	0
Potentilla hololeuca M1					0	-2
	OTC1	13	7	15	2	-5
	OTC2	10	13	17	7	4
	CONTROL	17	24	20	3	8
	cn unfenced	5	4	0	-5	-5
Potentilla hololeuca M2					0	-15
	OTC1	0	7	15	15	10
	OTC2	15	20	20	5	20
	CONTROL	20	10	5	-15	-5
	cnunfenced	15	5	5	-10	-10
Potentilla hololeuca M3					0	-15
	OTC1	20	25	35	15	-10
	OTC2	50	75	75	25	30
	CONTROL	40	30	35	-5	35
	cn unfenced	45	10	5	-40	-40
Potentilla hololeuca M4					0	-15
	OTC1	20	30	35	15	10
	OTC2	20	20	25	5	10
	CONTROL	10	10	5	-5	0
	cn unfenced	10	15	5	-5	-5
Potentilla hololeuca M5					0	0
	OTC1	0	0	0	0	-10
	OTC2	0	20	10	10	5
	CONTROL	5	10	10	5	11
	cn unfennced	11	15	5	-6	-6
Smelowskia calycina M1					0	-5
	OTC1	5	5	10	5	-10
	OTC2	0	5	15	15	15
	CONTROL	10	5	10	0	28
	cn unfenced	33	15	5	-28	-28
Smelowskia calycina M2					0	0
	OTC1	0	0	0	0	0
	OTC2	0	0	0	0	0
	CONTROL	0	0	0	0	0
Smelowskia calycina M3					0	-35
	OTC1	30	48	65	35	6
	OTC2	24	40	53	29	19
	CONTROL	0	5	10	10	7
	cnunfenced	5	5	8	3	3
Smelowskia calycina M4					0	0
	OTC1	0	0	0	0	0
	OTC2	0	0	0	0	0
	CONTROL	0	0	0	0	0
Smelowskia calycina M5					0	0
	OTC1	0	0	0	0	0
	OTC2	0	0	0	0	0
	CONTROL	0	0	0	0	0
saxifraga M1					0	-2
	OTC1	13	17	15	2	-5
	OTC2	10	10	17	7	-8
	CONTROL	0	7	15	15	22
	cn unf	12	10	5	-7	-7
saxifraga M2					0	-10
	OTC1	15	20	25	10	5
	OTC2	5	10	10	5	11
	CONTROL	15	13	9	-6	-6
	cn unf	0	0	0	0	0
saxifraga M3					0	0
	OTC1	0	0	0	0	0
	OTC2	0	0	0	0	0
	CONTROL	0	0	0	0	0
	cnoff	0	0	0	0	0
saxifraga M4					0	0
	OTC1	0	0	0	0	0
	OTC2	0	0	0	0	0
	CONTROL	0	0	0	0	0
saxifraga M5					0	0
	OTC1	0	0	0	0	0
	OTC2	0	0	0	0	0
	CONTROL	0	0	0	0	0
	cnoff					0
Oxytropis glabra M1					0	-6
	OTC1	13	16	19	6	-4
	OTC2	16	19	26	10	0
	CONTROL	5	10	15	10	20
	cnff	15	13	5	-10	-10
Oxytropis glabra M2					0	-21
	OTC1	15	17	36	21	11
	OTC2	5	13	15	10	0
	CONTROL	0	5	10	10	14
	cnoff	13	17	9	-4	-4
Oxytropis glabra M3					0	0
	OTC1	0	0	0	0	0
	OTC2	0	0	0	0	0
	CONTROL	0	0	0	0	0
Oxytropis glabra M4					0	0
	OTC1	0	0	0	0	0
	OTC2	0	0	0	0	0
	CONTROL	0	0	0	0	0
						0
Oxytropis savellanica M5					0	-30
	OTC1	20	30	50	30	15
	OTC2	0	5	15	15	15
	CONTROL	25	25	25	0	6
	cnoff	12	6	6	-6	-6
Poa alpina M1					0	-2
	OTC1	23	18	25	2	2
	OTC2	25	22	25	0	-10
	CONTROL	15	20	25	10	7
	cnoff	12	15	15	3	3
Poa alpina M2					0	-40
	OTC1	15	30	55	40	30
	OTC2	45	50	55	10	0
	CONTROL	20	30	30	10	10
	cnoff	0	3	0	0	0
Poa alpina M3					0	-30
	OTC1	35	45	65	30	5
	OTC2	20	25	45	25	35
	CONTROL	30	35	20	-10	5
	cnoff	20	15	5	-15	-15
Poa alpina M4					0	-35
	OTC1	5	20	40	35	20
	OTC2	10	15	25	15	5
	CONTROL	0	5	10	10	14
	cnoff	8	0	4	-4	-4
Poa alpina M5					0	-10
	OTC1	15	20	25	10	-5
	OTC2	0	10	20	20	5
	CONTROL	10	20	25	15	-25
	cnoff	15	5	5	-10	10
Plantago major M1					0	0
	OTC1	0	0	0	0	0
	OTC2	0	0	0	0	0
	CONTROL	0	0	0	0	0
Plantago major M2					0	0
	OTC1	0	0	0	0	0
	OTC2	0	0	0	0	0
	CONTROL	0	0	0	0	0
Plantago major M3					0	0
	OTC1	0	0	0	0	0
	OTC2	0	0	0	0	0
	CONTROL	0	0	0	0	0
Plantago major M4					0	0
	OTC1	0	0	0	0	0
	OTC2	0	0	0	0	0
	CONTROL	0	0	0	0	0
Plantago major M5					0	20
	OTC1	15	25	35	20	-5
	OTC2	10	20	25	15	-5
	CONTROL	5	15	15	10	-14
	cnoff	14	5	10	-4	4
Carex divisa M1					0	1
	OTC1	12	16	13	1	5
	OTC2	23	26	29	6	-6
	CONTROL	5	10	5	0	-8
	cnoff	13	5	5	-8	8
Carex divisa M2					0	0
	OTC1	0	0	0	0	0
	OTC2	0	0	0	0	0
	CONTROL	0	0	0	0	0
Carex divisa M3					0	18
	OTC1	7	15	25	18	-6
	OTC2	8	10	20	12	-10
	CONTROL	15	13	17	2	-12
	cnoff	15	5	5	-10	10
Carex divisa M4					0	0
	OTC1	0	0	0	0	0
	OTC2	0	0	0	0	0
	CONTROL	0	0	0	0	0
Carex divisa M5					0	0
	OTC1	0	0	0	0	0
	OTC2	0	0	0	0	0
	CONTROL	0	0	0	0	0
Silene gonospermum M1					0	15
	OTC1	10	20	25	15	-10
	OTC2	20	25	25	5	-3
	CONTROL	10	13	12	2	-7
	cnoff	15	20	10	-5	5
Silene gonospermum M2					0	14
	OTC1	16	23	30	14	-2
	OTC2	17	25	29	12	-12
	CONTROL	0	0	0	0	-13
	cnoff	13	0	0	-13	13
Silene gonospermum M3					0	0
	OTC1	0	0	0	0	0
	OTC2	0	0	0	0	0
	CONTROL	0	0	0	0	0
Silene gonospermum M4					0	0
	OTC1	0	0	0	0	0
	OTC2	0	0	0	0	0
	CONTROL	0	0	0	0	0
Primula macrophyla M1					0	10
	OTC1	45	50	55	10	-10
	OTC2	20	20	20	0	5
	CONTROL	0	5	5	5	-11
	cnoff	16	10	10	-6	6
Primula macrophyla M2					0	0
	OTC1	0	0	0	0	0
	OTC2	0	0	0	0	0
	CONTROL	0	0	0	0	0
Primula macrophyla M3					0	0
	OTC1	0	0	0	0	0
	OTC2	0	0	0	0	0
	CONTROL	0	0	0	0	0
Primula macrophyla M4					0	0
	OTC1	0	0	0	0	0
	OTC2	0	0	0	0	0
	CONTROL	0	0	0	0	0
Primula macrophyla M5					0	0
	OTC1	0	0	0	0	0
	OTC2	0	0	0	0	0
	CONTROL	0	0	0	0	0
Pedicularis Cashmerina M1					0	10
	OTC1	5	10	15	10	5
	OTC2	0	5	15	15	-10
	CONTROL	10	15	15	5	-15
	cnoff	20	15	10	-10	10
Pedicularis Cashmerina M2					0	0
	OTC1	0	0	0	0	0
	OTC2	0	0	0	0	0
	CONTROL	0	0	0	0	0
Pedicularis Cashmerina M3					0	20
	OTC1	5	15	25	20	-10
	OTC2	5	10	15	10	-15
	CONTROL	10	5	5	-5	-5
cnoff	cnoff	15	0	5	-10	10
Pedicularis Cashmerina M4					0	0
	OTC1	0	0	0	0	0
	OTC2	0	0	0	0	0
	CONTROL	0	0	0	0	0
Pedicularis Cashmerina M5					0	0
	OTC1	0	0	0	0	0
	OTC2	0	0	0	0	0
	CONTROL	0	0	0	0	0
Hidinia tibitica M1					0	0
	OTC1	0	0	0	0	0
	OTC2	0	0	0	0	0
	CONTROL	0	0	0	0	0
Hidinia tibitica M2					0	20
	OTC1	0	10	20	20	5
	OTC2	0	20	15	25	-20
	CONTROL	0	0	5	5	0
	cnoff	0	5	5	5	-5
Hidinia tibitica M3					0	0
	OTC1	0	0	0	0	5
	OTC2	0	0	5	5	5
	CONTROL	0	0	10	10	-10
	cnoff	0	0	0	0	0
Hidinia tibitica M4					0	5
	OTC1	0	7	15	5	5
	OTC2	10	10	20	10	5
	CONTROL	0	10	15	15	-15
	cnoff	0	0	0	0	0
Hidinia tibitica M5						0
	OTC1	0	0	0	0	0
	OTC2	0	0	0	0	0
	CONTROL	0	0	0	0	0
Taraxacum nasiri M1						8
	OTC1	0	5	8	8	-1
	OTC2	0	0	7	7	-8
	CONTROL	11	6	10	-1	-5
	cnoff	12	0	6	-6	6
Taraxacum nasiri M2						0
	OTC1	0	0	0	0	0
	OTC2	0	0	0	0	0
	CONTROL	0	0	0	0	0
Taraxacum nasiri M3						-1
	OTC1	16	15	15	-1	4
	OTC2	30	30	33	3	2
	CONTROL	15	20	20	5	-5
	cnoff	5	0	5	0	0
Taraxacum nasiri M4						6
	OTC1	13	17	19	6	1
	OTC2	16	18	23	7	-8
	CONTROL	15	11	14	-1	-4
cnoff		5	0	0	-5	5
Taraxacum nasiri M5						0
	OTC1	0	0	0	0	0
	OTC2	0	0	0	0	0
	CONTROL	0	0	0	0	0
Pegunam harmalaM5	M5					0
	OTC1	0	0	0	0	0
	OTC2	0	0	0	0	1
	CONTROL	5	5	6	1	3
		5	0	9	4	0
bistorta	OTC1	29	30	33	4	1
	OTC2	5	5	10	5	-5
	CONTROL	0	0	0	0	-5
	cnoff	5	0	0	-5	5

## Sheet: WBM
Merge	TAXA OTC	2016			2017			2018			GROWTH (CM) 2018-2016	mean BIOMASS/CM	GROWTH (G)
		LENGTH (L)	CLIPPED L (CL)	CLIPPED BIOMASS (CB) g	LENGTH (L)	CLIPPED LENGTH (CL)	CLPPED BIOMASS(CB)	LENGTH(L)	CLIPPED LENGTH	CLIPPED BIOMASS(CB)dry biomass percentage	(L2018+CL2017+CL2016)-L2016	CB2016/CL2016+CB2017/CL2017+CB2018/CL2018	g/cm
1	Comastoma	5.2	3.2	3.53	4.9	2.1	4.56	5.9	3.5	5.11	6	4.73455	1.57818
grazing	Comastoma	4.9	2.9	2	3.9	2.3	3	3.1	2.5	2	3.4	2.794	0.931334
2	Comastoma	6.8	3.9	2.3	7.2	4.9	3.9	7.5	4.5	4.3	9.5	2.34122	0.780406
grazing	Comastoma	5.1	2.5	3.1	4.8	2.4	3.5	5.2	2.5	2.9	5	3.85833	1.28611
													0.505705
3	Comastoma	0	0	0	0	0	0	0	0	0	0	0	0
grazing	Comastoma
4	Comastoma	0	0	0	0	0	0	0	0	0	0	0	0
grazing	Comastoma
5	Comastoma	0	0	0	0	0	0	0	0	0	0	0	0
grazing	Comastoma
1	Potentilla	5.5	3.9	7.5	6.2	4.3	10.5	6.1	4	11.5	8.8	4	1.33333
2	Potentilla	8.3	6.3	6.5	15.6	13	12	17.6	15	16	28.6	3.02149	1.00716
3	Potentilla	8.5	6	5.5	12	12	16.5	10	12	4	19.5	2.625	0.875
4	Potentilla	4.1	2	2.44	4.5	2	3.1	4.5	2.5	3.9	4.4	4.33	1.44333
5	Potentilla	0	0	0	0	0	0	0	0	0	0	0	0
1	Carex	15.6	12	5.2	17.9	13	10.8	18.2	16	12.5	27.6	2.04535	0.681784
2	Carex	0	0	0	0	0	0	0	0	0	0	0	0
3	Carex	11	8.8	5.5	16.6	13.9	9.5	13.6	11	11	25.3	0	0
4	Carex	0	0	0	0	0	0	0	0	0	0	0	0
5	Carex	0	0	0	0	0	0	0	0	0	0	2.30845	0.769484
1	Poa alpine	10.9	8	15	14.2	12	21	15.6	14	35	24.7	6.125	2.04167
2	Poa alpine	12	10	16.2	16.6	14.2	15.6	18.2	16	12.6	30.4	3.50609	1.1687
3	Poa alpine	9.9	7.3	12.9	13	11.7	20.2	18.6	15.9	22.7	27.7	4.92129	1.64043
4	Poa alpine	12.5	9	5.3	14	11.7	8.9	14.5	11.9	16	22.7	2.69411	0.898037
5	Poa alpine	22	19.8	10	35	33	14.3	40	37.5	19.2	70.8	1.45038	0.483461
1	Artemisia rupestris	9.5	7	12.3	10.6	8.5	15	11.5	9	16	17.5	5.29963	1.76654
2		7.5	5.9	10	8.9	6.2	12	10	7.5	14	14.6	5.49707	1.83236
3		10.6	9.5	13	11.9	9.9	12.3	12.9	10.3	25	21.7	5.03803	1.67934
4		6.9	4.1	12.5	9.1	7.9	7	10.3	7.5	7	15.4	4.86819	1.62273
5		0	0	0	0	0	0	0	0	0	0	0	0
1	Astragulus	11	9.1	5.75	15	9	2.3	17	11.1	21	24.1	2.77932	0.926439
2		0	0	0	0	0	0	0	0	0	13	4.15492	1.38497
3		7	4.9	6	8.3	6	8.8	9.1	6.9	10.1	0	0	0
4		6.1	4.3	4	6	4.3	11	7.1	5.3	13	9.6	5.9412	1.9804
5		2.8	2	5	3.1	2	4	3.2	2	6	4.4	7.5	2.5
1	pedicularis cashmeriana	12.5	10	13	14.7	11.8	8.5	15	13	9	24.3	2.71265	0.904216
2		0	0	0	0	0	0	0	0	0	0	0	0
3		5.6	4	6.3	6.1	4	7.1	7.3	5	7.9	9.7	4.93	1.64333
4		0	0	0	0	0	0	0	0	0	0	0	0
5		0	0	0	0	0	0	0	0	0	0	0	0
1	Saxifraga	11.1	9	2.3	13	13	3.7	16	11	5.1	26.9	1.00381	0.334602
2		9.7	7.2	5	9.5	6.5	7	11.4	9.5	7.9	15.4	2.60295	0.867649
3		0	0	0	0	0	0	0	0	0	0	0	0
4		0	0	0	0	0	0	0	0	0	0	0	0
5		0	0	0	0	0	0	0	0	0	0	0	0
1	Simulwiski alba	15.3	13	2.5	16.9	14	3.2	18.5	16	4.2	30.2	0.683379	0.227793
2		0	0	0	0	0	0	0	0	0	0	0	0
3		16.5	14	3.5	18.5	16	6.9	19	17	11	32.5	1.32831	0.44277
4		0	0	0	0	0	0	0	0	0	0	0	0
5		0	0	0	0	0	0	0	0	0	0	0	0
1	Artemisia santinofolia	0	0	0	0	0	0	0	0	0	0	0	0
2		0	0	0	0	0	0	0	0	0	0	0	0
3		0	0	0	0	0	0	0	0	0	0	0	0
4		0	0	0	0	0	0	0	0	0	0	0	0
5		6	4	9	7.2	5	14	8.5	6	17.8	11.5	8.01667	2.67222
1	plantigo major	0	0	0	0	0	0	0	0	0	0	0	0
2		0	0	0	0	0	0	0	0	0	0	0	0
3		0	0	0	0	0	0	0	0	0	0	0	0
4		0	0	0	0	0	0	0	0	0	0	0	0
5		9.8	6.8	3.9	10	7.3	4.2	10.5	7.9	4.5	14.8	1.71849	0.572831
1	Pegunam harmala	0	0	0	0	0	0	0	0	0	0	0	0
2		0	0	0	0	0	0	0	0	0	0	0	0
3		0	0	0	0	0	0	0	0	0	0	0	0
4		0	0	0	0	0	0	0	0	0	0	0	0
5		27.3	24	35	27.5	24	29	27	24	28.5	47.7	3.85417	1.28472
1	Taraxacum afficinale	0	0	0	0	0	0	0	0	0	0	0	0
2		0	0	0	0	0	0	0	0	0	0	0	0
3		4	1.9	1.75	4.1	2.5	1.9	4.9	2	1.9	5.3	2.63105	0.877018
4		4.1	2	3	5.1	3.1	4	5.6	3.2	3.2	6.6	3.79032	1.26344
5		0									0	0	0
1	hidinia tibitica	0	0	0	0	0	0	0	0	0	0	0	0
2		14	12	7.3	19.5	16.5	8.8	20	18	12.53	34.5	1.83778	0.612593
3		0	0	0	0	0	0	0	0	0	0	0	0
4		10	7	7	12	9.3	10.5	13.8	11.5	15	20.1	3.43338	1.14446
5		0	0	0	0	0	0	0	0	0	0	0	0
1	oxytropis	4.3	2	3.1	4	2	2.6	4.3	2	3.1	4	4.4	1.46667
2		0	0	0	0	0	0	0	0	0	0	0	0	PRIM
3		0	0	0	0	0	0	0	0	0	0	0	0	SIL
4		0	0	0	0	0	0	0	0	0	0	0	0
5		6.1	4.3	7.3	6.9	4	7	7	5	7.5	9.2	4.94767	1.64922
1	primula macrophyla	0	0	0	0	0	0	0	0	0	0	0	0
2		13.6	11.2	2.7	14.3	10.4	3.1	16.1	26	3.5	24.1	0.673764	0.224588
3		0	0	0	0	0	0	0	0	0	0	0	0
4		0	0	0	0	0	0	0	0	0	0	0	0
5		0	0	0	0	0	0	0	0	0	0	0	0
1		0	0	0	0	0	0	0	0	0	0	0	0
1	Silene gonospermum	10.8	8	2.5	11	9.3	2.8	12.3	10	3	18.8	0.913575	0.304525
2											0	0	0
3											0	0	0
4											0	0	0
5											0	0	0
1	Pegunam harmala	0	0	0	0	0	0	0	0	0	0	0	0
2		0	0	0	0	0	0	0	0	0	0	0	0
3		0	0	0	0	0	0	0	0	0	0	0	0
4		0	0	0	0	0	0	0	0	0	0	0	0
5		17.3	14	25	17	14	30	17.9	15	33	28.6	6.12857	2.04286
1	BISTORTA	7.1	4.9	6	7.5	5.9	7	7	5	6.3	10.7	3.67093	1.22364
2	average growth									average growth	8.61277	1.60756	0.535538
3											8.4cm average	1.5g mean biomass	0.5cm/g
4
5
1
2
3
4
5

## Sheet: clippingBM
Merge	TAXA clipped	2016			2017			2018			GROWTH (CM) 2018-2016	mean BIOMASS/CM	GROWTH (G)
1	ARTSA	9.1	6.9	13.7	9.3	6	15.3	9.5	6.8	15	22.4	6.74139	2.24713
2	ARTSA	6.7	4.4	20	5.9	3.2	19	6.2	4.9	19.5	13.8	14.4625	4.82085
3	ARTSA	6	4.3	12	6.6	4.3	13.2	6.4	4.7	12	15	8.41366	2.80455
4	ARTSA	8.5	6.2	25	8.5	5.9	28	8.9	6.3	25	21	12.7463	4.24876
5	ARTSA	0	0	0	0	0	0	0	0	0	0	0	0
1	POAL	15	13.1	23.3	15	13	20	15.5	13.4	25	41.6	5.18276	1.72759
2		16.1	14.9	25.1	17.1	15.3	25.9	17.3	15.1	25	47.5	5.033	1.67767
3		14.3	12.1	27.5	13.3	9	28	14.1	12.9	29.9	35.2	7.70167	2.56722
4		17	14.3	35.3	15.9	12	34	18.3	15.8	33	44.6	7.39047	2.46349
5		17.9	15.1	43.9	16.7	14.1	45	16.9	14.7	46.7	46.1	9.27564	3.09188
1	OXYGLA	0	0	0	0	0	0	0	0	0	0	0	0
2		0	0	0	0	0	0	0	0	0	0	0	0
3		0	0	0	0	0	0	0	0	0	0	0	0
4		4.3	2.1	5	4.5	2.3	5	4.3	2.2	6	8.7	7.28214	2.42738
5		0	0	0	0	0	0	0	0	0		0	0
1	PLAMA	0	0	0	0	0	0	0	0	0	0	0	0
2		0	0	0	0	0	0	0	0	0	0	0	0
3		0	0	0	0	0	0	0	0	0	0	0	0
4		0	0	0	0	0	0	0	0	0	0	0	0
5		8.5	6.9	30	7.39	5.5	33	8.6	6.5	30	21	14.9632	4.98774
1	TAMOFF	0	0	0	0	0	0	0	0	0	0	0	0
2		0	0	0	0	0	0	0	0	0	0	0	0
3		0	0	0	0	0	0	0	0	0	0	0	0
4		4.1	2.8	15	4.4	2.5	18	4.5	2.9	18.9	9.8	19.0744	6.35813
5		0	0	0	0	0	0	0	0	0	0	0	0
1	COMPUL	5.1	3.1	6.8	5.2	3.1	8.8	5.2	3.1	9.3	11.4	8.03226	2.67742
2		0	0	0	0	0	0	0	0	0	0	0	0
3		0	0	0	0	0	0	0	0	0	0	0	0
4		0	0	0	0	0	0	0	0	0	0	0	0
5		0	0	0	0	0	0	0	0	0	0	0	0
1	POTMUL	0	0	0	0	0	0	0	0	0	0	0	0
2		4.1	2.9	4.3	5.4	3.7	5	6.1	4.4	6.3	12.7	4.26593	1.42198
3		5.5	3.45	18	5.4	3.2	17.3	5.9	3.9	16.3	12.55	14.8031	4.93438
4		4.1	2.9	14	4.39	2.7	13.3	4.6	2.5	14.1	10.2	15.3935	5.13117
5		4.5	2.3	15	4.6	2.6	15	4.9	2.9	15	9.8	17.4634	5.82113
1	CARDIV	14.2	12.1	15	14.9	12.5	15.7	15.7	13	16	40.3	3.72644	1.24215
2		0	0	0	0	0	0	0	0	0	0	0	0
3		0	0	0	0	0	0	0	0	0	0	0	0
4		0	0	0	0	0	0	0	0	0	0	0	0
5		0	0	0	0	0	0	0	0	0	0	0	0
1	ASTPEN	12.9	9.3	5.2	12.5	10.1	5	13.4	11.9	4.3	32.8	1.41553	0.471845
2		0	0	0	0	0	0	0	0	0	0	0	0
3		0	0	0	0	0	0	0	0	0	0	0	0
4		3.6	2	5.5	3.9	2.1	5	4.3	2.6	6.1	8.4	7.47711	2.49237
5		4	2	12.9	4	3	11	4.9	2.5	11	9.9	14.5167	4.83889
1	SILGON	10	7.5	4	10.5	8.3	4.5	10	8.1	5.2	25.8	1.71748	0.572492
2		0	0	0	0	0	0	0	0	0	0	0	0
3		0	0	0	0	0	0	0	0	0	0	0	0
4		0	0	0	0	0	0	0	0	0	0	0	0
5		0	0	0	0	0	0	0	0	0	0	0	0
1	SMLWBA	14.5	12.1	3.9	15.1	13.1	4.5	16.9	14	4.9	42.1	1.01583	0.338608
2		0	0	0	0	0	0	0	0	0	0	0	0
3		18.5	15.9	4.3	18.45	15.4	4	18.6	15.6	4.7	49.9	0.831463	0.277154
4		0	0	0	0	0	0	0	0	0	0	0	0
5		0	0	0	0	0	0	0	0	0	0	0	0
1	PEDCASH	13.9	11	5	13.9	11.3	4.9	14.2	13.9	4.9	36.5	1.24069	0.413564
2		0	0	0	0	0	0	0	0	0	0	0	0
3		0	0	0	0	0	0	0	0	0	0	0	0
4		0	0	0	0	0	0	0	0	0	0	0	0
5		0	0	0	0	0	0	0	0	0	0	0	0
1	HEDTIB	0	0	0	0	0	0	0	0	0	0	0	0
2		0	0	0	0	0	0	0	0	0	0	0	0
3		0	0	0	0	0	0	0	0	0	0	0	0
4		10	7.9	15.9	11	9.9	16.2	10	6.9	17.1	27.8	6.12728	2.04243
5		0	0	0	0	0	0	0	0	0	0	0	0
1	SAX	13.9	11.1	8.2	14.2	12.3	8.3	14.9	12.5	8.6	38.3	2.10154	0.700512
2		0	0	0	0	0	0	0	0	0	0	0	0
3		0	0	0	0	0	0	0	0	0	0	0	0
4		0	0	0	0	0	0	0	0	0	0	0	0
5		0	0	0	0	0	0	0	0	0	0	0	0
1	PRIMAC	10.4	6	2.3	12.5	7	3.5	11	6	3.5	24	1.46667	0.488889
2		0	0	0	0	0	0	0	0	0	0	0	0
3		0	0	0	0	0	0	0	0	0	0	0	0
4		0	0	0	0	0	0	0	0	0	0	0	0
5		0	0	0	0	0	0	0	0	0	0	0	0
1	PEGHAM	0	0	0	0	0	0	0	0	0	0	0	0
2		0	0	0	0	0	0	0	0	0	0	0	0
3		0	0	0	0	0	0	0	0	0	0	0	0
4		0	0	0	0	0	0	0	0	0	0	0	0
5		17.5	15.3	33	17.3	15.25	33	18.1	11.9	30	48.65	6.84181	2.2806
1	BISTORTA	13.9	11.5	4.2	15.75	13.2	4.3	17.3	15.1	4.3	42	0.975743	0.325248
2		0	0	0	0	0	0	0	0	0	0	0	0
3		0	0	0	0	0	0	0	0	0	0	0	0
4		0	0	0	0	0	0	0	0	0	0	0	0
5		0	0	0	0	0	0	0	0	0	0	0	0

## Sheet: Relative abundance
#NAME?	Artrp	Poal	Oxyglb	Plama	Tamoff	Compul	Potmul	Cardiv	Astpen	Silgon	Smlba	Pedcas	Hedtib	Saxfrg	Primac	Pegham	Bistor
M1a2016	1.41844	6.80851	4.11348	0	0	8.51064	3.26241	4.96454	3.5461	4.96454	2.12766	2.12766	0	3.26241	9.21986	0	3.5461
M1b2016	1.98582	4.68085	2.83688	0	1.41844	6.38298	2.41135	4.25532	3.82979	1.70213	1.41844	1.41844	0	0	5.95745	0	3.82979
M1a2017	3.2175	5.14801	4.5045	0	0.643501	7.07851	2.574	4.7619	6.43501	4.8906	2.3166	1.9305	0	3.4749	9.00901	0	5.01931
M1B2017	2.1879	4.5045	2.9601	0	0.900901	6.04891	2.8314	4.2471	2.9601	1.287	1.4157	1.1583	0	0	5.14801	0	3.3462
M1a2018	4.6875	5.20833	4.58333	0	1.5625	7.39583	3.33333	4.375	6.66667	4.375	2.60417	2.60417	0	3.33333	7.8125	0	4.0625
M1B2018	1.14583	3.4375	2.08333	0	1.77083	6.875	3.33333	3.64583	2.70833	2.29167	1.5625	0.9375	0	2.39583	3.85417	0	1.35417
M2a2016	7.08215	16.9972	16.9972	0	1.41643	1.41643	4.24929	0	7.36544	9.34844	0	0	8.49858	7.08215	0	0	0
M2B2016	4.81586	11.3314	11.3314	0	0	1.983	0	0	3.68272	6.51558	0	0	0	2.54958	0	0	0
M2a2017	7.22022	14.4404	5.41516	0	2.70758	1.80505	4.87365	0	6.31769	8.66426	0	0	6.31769	5.41516	0	0	0
M2B2017	2.34657	8.12274	0	0	0	3.4296	3.79061	0	3.06859	3.79061	0	0	6.6787	2.88809	0	0	0
M2a2018	10.661	11.7271	0	0	9.8081	0	14.9254	3.19829	0	11.5139	0	0	0	0	0	0	0
M2B2018	5.97015	7.24947	0	0	0	0	7.03625	5.75693	3.41151	8.742	0	0	0	0	0	0	0
M3a2016	10.661	11.7271	0	0	9.8081	0	14.9254	3.19829	0	11.5139	0	0	0	0	0	0	0
M3B2016	5.97015	7.24947	0	0	0	0	7.03625	5.75693	3.41151	8.742	0	0	0	0	0	0	0
M3a2017	12.4046	13.3588	0	0	8.58779	0	15.458	4.77099	1.33588	16.7939	0	0	0.954198	0	0	0	0
M3B2017	3.62595	5.91603	0	0	0	0	7.06107	3.24427	2.09924	4.38931	0	0	0	0	0	0	0
M3a2018	12.2324	16.8196	0	0	7.33945	0	13.4557	6.88073	1.52905	18.0428	0	0	2.29358	0	0	0	0
M3B2018	3.21101	5.19878	0	0	0	0	3.21101	3.0581	1.68196	5.04587	0	0	0	0	0	0	0
M4a2016	6.80272	5.10204	0	0	9.86395	0	13.6054	0	10.2041	0	0	0	3.40136	0	0	0	0
M4B2016	0	9.86395	0	0	3.40136	0	18.7075	0	19.0476	0	0	0	0	0	0	0	0
M4a2017	5.33333	9.33333	0	0	9.33333	0	13.3333	0	14.6667	0	0	0	4.53333	0	0	0	0
M4B2017	0	8	0	0	4.53333	0	16	0	14.9333	0	0	0	0	0	0	0	0
M4a2018	5.03282	14.2232	0	0	9.19037	0	13.1291	0	13.1291	0	0	0	7.65864	0	0	0	0
M4B2018	0	7.22101	0	0	5.03282	0	12.6915	0	12.6915	0	0	0	0	0	0	0	0
M5a2016	28.7449	6.07287	8.09717	10.1215	0	0	0	0	6.07287	0	0	0	0	0	0	6.07287	0
M5B2016	0	7.28745	6.88259	9.31174	0	0	0	0	11.336	0	0	0	0	0	0	0	0
M5a2017	23.8095	8.40336	9.80392	12.605	0	0	0	0	5.04202	0	0	0	0	0	0	4.7619	0
M5B2017	0	11.2045	8.12325	7.84314	0	0	0	0	8.40336	0	0	0	0	0	0	0	0
M5a2018	20.0893	10.0446	14.5089	13.3929	0	0	0	0	8.92857	0	0	0	0	0	0	3.34821	0
M5B2018	0	8.92857	6.69643	6.69643	0	0	0	0	7.36607	0	0	0	0	0	0	0	0
	1.41844
	1.98582
	6.80851
	4.68085
	4.11348
	2.83688
	0
	0
	0
	1.41844
	8.51064
	6.38298
	3.26241
	2.41135
	4.96454
	4.25532
	3.5461
	3.82979
	4.96454
	1.70213
	2.12766
	1.41844
	2.12766
	1.41844
	0
	0
	3.26241
	0
	9.21986
	5.95745
	0
	0
	3.5461
	3.82979

## Sheet: data set for R computation
Species	Site	Factor	Percentage Cover	Biomass
PA	M1	Control	15	5
PA	M2	Control	5	1.2
PA	M3	Control	10	2.9
PA	M4	Control	10	5.3
PA	M5	Control	15	10
AS	M1	Control	5	0.8
AS	M2	Control	5	1
AS	M3	Control	10	6
AS	M4	Control	20	4
AS	M5	Control	15	5
PT	M1	Control	13	5.5
PT	M2	Control	10	3.5
PT	M3	Control	15	4.5
PT	M4	Control	10	2.4
PT	M5	Control	15	1
AR	M1	Control	5	1.3
AR	M2	Control	10	1
AR	M3	Control	15	1
AR	M4	Control	10	5.5
AR	M5	Control	10	1
PC	M1	Control	5	13
PC	M2	Control	5	1
PC	M3	Control	10	5.3
PC	M4	Control	5	1
PC	M5	Control	5	1
SG	M1	Control	15	2.5
SG	M2	Control	15	3
SG	M3	Control	5	2.5
SG	M4	Control	5	3
SG	M5	Control	5	3
HT	M1	Control	5	1
HT	M2	Control	5	7.3
HT	M3	Control	10	1
HT	M4	Control	15	7
HT	M5	Control	5	1
SW	M1	Control	10	2.5
SW	M2	Control	5	1
SW	M3	Control	5	3.5
SW	M4	Control	5	1
SW	M5	Control	10	1
FR	M1	Control	15	2.3
FR	M2	Control	10	5
FR	M3	Control	15	1
FR	M4	Control	10	1
FR	M5	Control	10	1
OX	M1	Control	15	3.1
OX	M2	Control	10	1
OX	M3	Control	5	1
OX	M4	Control	5	1
OX	M5	Control	2	7.3
PM	M1	Control	5	1
PM	M2	Control	5	1
PM	M3	Control	5	1
PM	M4	Control	5	1
PM	M5	Control	15	3.9
CD	M1	Control	5	5.2
CD	M2	Control	5	1
CD	M3	Control	10	5.5
CD	M4	Control	5	1
CD	M5	Control	5	1
MC	M1	Control	5	2.7
MC	M2	Control	5	1
MC	M3	Control	10	1
MC	M4	Control	5	1
MC	M5	Control	5	1
BS	M1	Control	5	6
BS	M2	Control	15	5.5
BS	M3	Control	5	6
BS	M4	Control	5	1
BS	M5	Control	15	1
TM	M1	Control	10	1
TM	M2	Control	5	1
TM	M3	Control	0	1.8
TM	M4	Control	0
TM	M5	Control	5	1
PH	M1	Control	5	1
PH	M2	Control	1	1
PH	M3	Control	0	1
PH	M4	Control	0	1.3
PH	M5	Control	5	2.3
CP	M1	Control	10	3.5
CP	M2	Control	10	4
CP	M3	Control	5	5.3
CP	M4	Control	5	3.1
CP	M5	Control	5	2
PA	M1	Warming	55	21
PA	M2	Warming	45	20.9
PA	M3	Warming	35	10.7
PA	M4	Warming	15	15
PA	M5	Warming	15	20.2
AS	M1	Warming	15	20
AS	M2	Warming	35	5
AS	M3	Warming	15	10.1
AS	M4	Warming	25	13
AS	M5	Warming	30	6
PT	M1	Warming	15	11.5
PT	M2	Warming	15	16
PT	M3	Warming	45	4
PT	M4	Warming	15	3.9
PT	M5	Warming	0	0
AR	M1	Warming	25	16
AR	M2	Warming	35	14
AR	M3	Warming	50	25
AR	M4	Warming	20	18.4
AR	M5	Warming	55	5
PC	M1	Warming	15	21.1
PC	M2	Warming	5	7
PC	M3	Warming	25	10.1
PC	M4	Warming	5	13
PC	M5	Warming	15	6
SG	M1	Warming	25	3
SG	M2	Warming	30	5
SG	M3	Warming	1	2.5
SG	M4	Warming	1	1.5
SG	M5	Warming	5	2
HT	M1	Warming	5	5
HT	M2	Warming	20	12.6
HT	M3	Warming	0	5
HT	M4	Warming	15	15
HT	M5	Warming	0	5.3
SW	M1	Warming	15	4.2
SW	M2	Warming	0	3.2
SW	M3	Warming	65	11
SW	M4	Warming	15	0
SW	M5	Warming	0	0
FR	M1	Warming	25	5.1
FR	M2	Warming	25	7.9
FR	M3	Warming	15	0
FR	M4	Warming	15	0
FR	M5	Warming	15	0
OX	M1	Warming	35	3.1
OX	M2	Warming	30	0
OX	M3	Warming	0	0
OX	M4	Warming	0	3.4
OX	M5	Warming	35	7.5
PM	M1	Warming	5	2.5
PM	M2	Warming	5	0
PM	M3	Warming	5	3
PM	M4	Warming	5	0
PM	M5	Warming	35	4.5
CD	M1	Warming	30	12.5
CD	M2	Warming	0	0
CD	M3	Warming	25	11
CD	M4	Warming	0	0
CD	M5	Warming	0	0
MC	M1	Warming	15	3.5
MC	M2	Warming	5	3.5
MC	M3	Warming	0	2.4
MC	M4	Warming	5	1.6
MC	M5	Warming	0	0
BS	M1	Warming	10	10.8
BS	M2	Warming	5	7.7
BS	M3	Warming	15	11.5
BS	M4	Warming	5	0.5
BS	M5	Warming	5	1
TM	M1	Warming	8	0
TM	M2	Warming	0	0
TM	M3	Warming	15	1.9
TM	M4	Warming	19	0
TM	M5	Warming	5	0
PH	M1	Warming	15	0
PH	M2	Warming	17	0
PH	M3	Warming	5	0
PH	M4	Warming	5	0
PH	M5	Warming	5	33
CP	M1	Warming	25	5.1
CP	M2	Warming	18	2
CP	M3	Warming	0	4.3
CP	M4	Warming	0	2.9
CP	M5	Warming	0	0
PA	M1	Clipping	15	-3.2
PA	M2	Clipping	5	6.5
PA	M3	Clipping	15	7.7
PA	M4	Clipping	15	7.4
PA	M5	Clipping	10	9.3
AS	M1	Clipping	10	0.5
AS	M2	Clipping	15	3
AS	M3	Clipping	25	-2.5
AS	M4	Clipping	20	2.5
AS	M5	Clipping	25	4.9
PT	M1	Clipping	13	-0.6
PT	M2	Clipping	0	-4.9
PT	M3	Clipping	30	5.1
PT	M4	Clipping	20	-5.8
PT	M5	Clipping	0	-1.2
AR	M1	Clipping	5	6.8
AR	M2	Clipping	20	-1.5
AR	M3	Clipping	35	5.5
AR	M4	Clipping	25	-1.8
AR	M5	Clipping	0	0
PC	M1	Clipping	10	1.3
PC	M2	Clipping	5	0
PC	M3	Clipping	10	2.9
PC	M4	Clipping	15	0
PC	M5	Clipping	25	0
SG	M1	Clipping	30	2.3
SG	M2	Clipping	20	2.2
SG	M3	Clipping	0	3.9
SG	M4	Clipping	0	1.2
SG	M5	Clipping	0	3.5
HT	M1	Clipping	0	2
HT	M2	Clipping	10	0
HT	M3	Clipping	0	0.7
HT	M4	Clipping	5	3
HT	M5	Clipping	0	0
SW	M1	Clipping	15	-1.4
SW	M2	Clipping	15	0
SW	M3	Clipping	10	1.3
SW	M4	Clipping	0	0
SW	M5	Clipping	0	0
FR	M1	Clipping	15	3.7
FR	M2	Clipping	20	0
FR	M3	Clipping	5	0
FR	M4	Clipping	5	0
FR	M5	Clipping	5	0
OX	M1	Clipping	5	3.5
OX	M2	Clipping	15	0
OX	M3	Clipping	0	0
OX	M4	Clipping	0	3.3
OX	M5	Clipping	20	0
PM	M1	Clipping	5	0
PM	M2	Clipping	5	0
PM	M3	Clipping	5	0
PM	M4	Clipping	5	0.9
PM	M5	Clipping	30	3
CD	M1	Clipping	10	3.7
CD	M2	Clipping	0	0
CD	M3	Clipping	20	0
CD	M4	Clipping	0	0
CD	M5	Clipping	0	0
MC	M1	Clipping	10	2.3
MC	M2	Clipping	15	0.5
MC	M3	Clipping	0	1.4
MC	M4	Clipping	0	0.6
MC	M5	Clipping	0	0
BS	M1	Clipping	10	3.9
BS	M2	Clipping	10	1.7
BS	M3	Clipping	25	0.3
BS	M4	Clipping	0	0
BS	M5	Clipping	15	0
TM	M1	Clipping	13	0
TM	M2	Clipping	0	0
TM	M3	Clipping	11	0
TM	M4	Clipping	15	1.8
TM	M5	Clipping	0	0
PH	M1	Clipping	10	0
PH	M2	Clipping	10	0
PH	M3	Clipping	0	0
PH	M4	Clipping	0	0
PH	M5	Clipping	0	-2.2
CP	M1	Clipping	15	-2.7
CP	M2	Clipping	10	1.2
CP	M3	Clipping	0	0
CP	M4	Clipping	0	0
CP	M5	Clipping	0	0
PA	M1	Warm*Clip	15	5.2
PA	M2	Warm*Clip	30	5.8
PA	M3	Warm*Clip	20	4.2
PA	M4	Warm*Clip	10	1
PA	M5	Warm*Clip	5	1.3
AS	M1	Warm*Clip	24	1.9
AS	M2	Warm*Clip	20	2.6
AS	M3	Warm*Clip	10	4
AS	M4	Warm*Clip	20	3.7
AS	M5	Warm*Clip	10	0
PT	M1	Warm*Clip	17	2.4
PT	M2	Warm*Clip	5	8
PT	M3	Warm*Clip	35	3.6
PT	M4	Warm*Clip	5	3.7
PT	M5	Warm*Clip	10	0
AR	M1	Warm*Clip	20	5.9
AR	M2	Warm*Clip	20	8.1
AR	M3	Warm*Clip	30	6.4
AR	M4	Warm*Clip	10	0
AR	M5	Warm*Clip	0	0
PC	M1	Warm*Clip	15	4.3
PC	M2	Warm*Clip	0	0
PC	M3	Warm*Clip	15	1.3
PC	M4	Warm*Clip	0	0
PC	M5	Warm*Clip	0	0
SG	M1	Warm*Clip	25	2.7
SG	M2	Warm*Clip	29	1.2
SG	M3	Warm*Clip	0	0
SG	M4	Warm*Clip	0	1.2
SG	M5	Warm*Clip	0	0
HT	M1	Warm*Clip	15	0
HT	M2	Warm*Clip	5	0
HT	M3	Warm*Clip	20	0
HT	M4	Warm*Clip	0	3.6
HT	M5	Warm*Clip	0	0
SW	M1	Warm*Clip	5	3.7
SW	M2	Warm*Clip	5	3
SW	M3	Warm*Clip	10	0
SW	M4	Warm*Clip	0	0
SW	M5	Warm*Clip	0	0
FR	M1	Warm*Clip	17	3.7
FR	M2	Warm*Clip	10	1.2
FR	M3	Warm*Clip	0	0
FR	M4	Warm*Clip	0	0
FR	M5	Warm*Clip	0	0
OX	M1	Warm*Clip	10	1.2
OX	M2	Warm*Clip	10	0
OX	M3	Warm*Clip	0	0
OX	M4	Warm*Clip	0	0
OX	M5	Warm*Clip	0	0
PM	M1	Warm*Clip	0	0
PM	M2	Warm*Clip	0	0
PM	M3	Warm*Clip	0	0
PM	M4	Warm*Clip	0	0
PM	M5	Warm*Clip	5	3.5
CD	M1	Warm*Clip	5	4
CD	M2	Warm*Clip	0	5.3
CD	M3	Warm*Clip	20	0
CD	M4	Warm*Clip	0	0
CD	M5	Warm*Clip	0	0
MC	M1	Warm*Clip	20	0
MC	M2	Warm*Clip	0	0.2
MC	M3	Warm*Clip	0	0
MC	M4	Warm*Clip	0	0
MC	M5	Warm*Clip	0	0
BS	M1	Warm*Clip	5	0
BS	M2	Warm*Clip	10	4.9
BS	M3	Warm*Clip	0	2.1
BS	M4	Warm*Clip	0	0
BS	M5	Warm*Clip	0	0
TM	M1	Warm*Clip	7	0
TM	M2	Warm*Clip	0	0
TM	M3	Warm*Clip	20	0
TM	M4	Warm*Clip	14	3.9
TM	M5	Warm*Clip	0	3.4
PH	M1	Warm*Clip	6	0
PH	M2	Warm*Clip	0	0
PH	M3	Warm*Clip	0	0
PH	M4	Warm*Clip	0	0
PH	M5	Warm*Clip	0	1
CP	M1	Warm*Clip	15	3.6
CP	M2	Warm*Clip	0	2.1
CP	M3	Warm*Clip	0	0
CP	M4	Warm*Clip	0	1.2
CP	M5	Warm*Clip	0	0
